# Supplementary material for: Photocatalytic Aerobic Oxidation of Biomass-Derived 5-HMF to DFF over MIL-53(Fe)/g-C3N4 Composite
Source: Molecules. 2022 Dec 4;27(23):8537. doi: 10.3390/molecules27238537 (PMC9740462; doi:10.3390/molecules27238537)
Supplement: Supplementary file 1 [file molecules-27-08537-s001.zip]

Archive with 1 entries (1 files):
- molecules-2008816-supplementary.pdf
